# Supplementary material for: Analysis of Prognostic Factors for Survival after Hepatectomy for Hepatocellular Carcinoma Based on a Bayesian Network
Source: PLoS One. 2015 Mar 31;10(3):e0120805. doi: 10.1371/journal.pone.0120805 (PMC4380349; doi:10.1371/journal.pone.0120805)
Supplement: S1 Table — (XLS) [file pone.0120805.s001.xls]

## Sheet: s
Sex	Age	HB_history	HC_history	Preoperative_AFP	Preoperative_liver_function	Tumor_size	Tumor_numbers	PVTT	Operative_methods	Cancer_metastasis	TCPH	Intraoperative_blood_loss	Postoperative_complication	Postoperative_TACE	Survival_time
1	61	1	0	731.9	0	1	0	0	1	0	0	0	0	0	68
1	38	1	0	11909	0	2	0	0	1	0	0	1	0	0	67
1	55	1	0	3.07	1	2	0	0	1	0	1	0	0	1	12
1	68	1	0	8.24	0	1	0	0	1	0	0	0	1	1	17
1	68	1	0	98.15	0	3	0	0	0	1	1	1	0	0	3
1	42	1	0	12.16	0	1	0	0	1	0	1	0	1	1	25
1	53	1	0	162.5	0	2	0	0	1	0	1	0	0	1	14
1	66	0	0	1.4	0	3	0	0	1	0	1	1	0	0	7
0	63	1	0	20	0	3	0	0	1	0	1	0	1	0	4
1	50	1	0	7400	0	1	0	0	1	0	0	0	0	0	65
1	52	0	0	660	1	3	0	1	1	0	1	1	1	1	5
1	32	1	0	350	0	3	0	0	1	1	1	0	0	0	2
1	53	1	0	35.41	0	1	0	0	1	0	1	0	0	0	8
0	55	0	0	3.24	1	1	0	0	1	0	0	1	0	0	64
1	62	1	0	3.65	1	1	0	0	1	0	0	0	0	1	11
0	48	0	0	28.7	0	2	1	0	1	1	1	1	0	0	3
1	32	1	0	696	0	0	0	0	1	0	0	0	0	1	63
1	48	1	0	42.5	0	2	0	0	1	1	0	0	0	0	5
1	58	1	0	20	0	1	0	0	1	0	1	0	0	1	20
1	54	1	0	688.1	0	1	0	0	1	0	0	0	1	1	61
1	38	1	0	2.41	0	3	0	0	0	1	1	1	1	0	3
1	41	1	0	236	0	2	1	1	0	0	1	1	1	1	5
1	56	1	0	856.8	0	1	0	0	1	0	0	0	0	1	62
1	44	1	0	117.6	1	1	0	0	0	1	1	1	0	0	62
1	37	1	0	15.68	0	2	1	1	0	0	0	0	0	0	2
1	31	1	0	49.3	0	2	1	1	0	0	1	1	0	0	3
1	40	0	0	5591	1	3	0	0	1	0	0	0	1	0	6
0	21	1	0	12.89	1	3	1	0	0	1	1	0	0	0	2
0	51	1	0	3464	0	3	0	0	1	0	0	0	1	0	3
1	56	1	0	454.5	0	1	0	0	1	0	0	0	0	1	59
1	62	1	0	2.83	0	1	0	0	1	0	0	0	1	1	16
1	58	1	0	74.86	0	1	1	0	1	0	1	1	1	0	13
1	38	1	0	45.73	0	1	0	0	1	0	0	1	0	0	59
1	43	1	0	33.15	0	2	0	0	1	0	1	0	1	0	3
1	50	1	0	809.7	0	0	0	0	1	0	0	0	1	1	59
0	64	1	1	108.8	0	1	0	0	1	0	0	0	0	1	58
1	66	1	0	5.46	1	1	0	0	1	0	0	0	1	1	9
1	77	1	0	18.55	0	3	0	0	1	0	1	1	1	1	3
1	63	1	0	37.35	0	2	0	0	1	0	0	1	0	0	57
0	50	1	0	3.14	0	1	0	0	1	0	0	0	0	0	11
1	42	1	0	2303	0	1	1	1	0	0	1	0	0	1	2
1	43	1	0	1210	0	3	1	1	0	0	1	1	0	0	3
1	65	0	0	8.91	0	3	0	0	1	0	1	1	0	1	2
1	70	0	1	34.42	1	1	0	0	1	0	0	1	1	0	24
1	46	1	0	1210	0	3	0	0	1	0	1	0	1	1	3
1	44	0	0	2.48	0	2	0	0	1	0	0	0	0	0	8
1	41	1	0	490.5	0	1	0	0	1	0	0	0	0	1	55
1	54	1	0	737.6	0	2	1	0	0	1	0	0	0	0	3
1	35	1	0	1970	0	1	0	0	1	0	0	0	0	0	12
0	42	1	0	78746	0	2	0	1	0	0	1	0	0	1	2
1	45	1	0	5273	0	1	1	0	0	1	1	1	1	0	4
0	53	0	0	1.19	0	1	0	0	1	0	0	0	0	1	36
1	55	1	1	1.29	0	0	0	0	1	0	0	0	0	1	51
1	26	0	0	1.62	0	3	0	0	0	1	1	0	0	0	51
1	63	1	0	84.67	0	1	0	0	1	0	1	0	0	0	23
1	59	1	0	11.88	0	3	0	0	1	0	0	0	1	1	3
0	58	1	0	563.3	0	1	0	0	1	0	0	0	0	1	50
1	64	1	0	157.8	0	2	1	0	1	0	1	1	0	0	3
1	63	0	0	1210	0	2	0	1	0	0	1	0	0	0	4
1	30	1	0	110.9	1	2	0	0	1	0	0	0	1	0	49
1	30	1	0	6003	0	2	1	1	0	1	1	0	1	0	4
1	68	1	0	48.12	0	1	1	0	1	0	0	0	1	0	15
1	41	0	0	6217	0	3	0	0	1	0	0	0	1	1	23
0	32	1	0	69677	0	2	0	0	1	0	1	1	0	0	2
1	42	1	0	12.66	0	3	0	1	0	0	1	1	0	0	5
1	50	1	0	675.54	0	2	0	0	1	0	1	0	0	1	48
1	37	1	0	0.859	0	2	0	0	1	0	1	0	0	0	3
0	36	1	0	4.01	0	1	0	0	1	0	0	0	0	1	47
1	53	1	0	123.7	0	1	0	0	1	0	0	0	1	1	28
1	66	0	0	221.3	0	2	0	0	1	0	0	1	1	0	13
1	63	0	0	14.29	0	1	0	0	1	0	0	0	0	0	41
1	45	0	0	6.78	0	2	0	0	0	0	1	1	1	0	3
1	40	1	0	36.01	0	2	1	0	0	0	1	1	1	0	2
1	39	1	0	12.14	0	1	0	0	1	0	0	0	1	1	39
0	58	0	1	8890	0	1	0	0	1	0	0	0	0	1	39
1	66	1	0	1.88	0	1	0	0	1	0	0	0	0	0	38
0	66	1	1	1.82	0	1	0	0	1	0	0	0	1	1	38
0	38	1	0	14.21	0	2	0	0	1	0	1	1	1	1	38
1	43	1	0	808.5	0	3	0	0	1	1	1	1	1	0	3
0	52	1	0	383	0	1	0	0	1	0	0	0	1	1	38
1	43	1	0	8.09	0	2	0	0	1	0	1	1	0	0	38
0	42	0	1	3.11	1	1	1	0	0	1	1	1	0	0	3
0	58	0	0	1.31	0	2	0	0	1	0	1	1	1	1	38
1	58	1	0	3.87	0	1	0	0	1	0	0	0	0	1	38
1	48	1	0	729.8	0	2	0	1	0	0	0	0	1	0	38
1	62	1	0	25476	0	3	0	0	1	1	1	1	1	0	3
1	24	1	0	3935	0	2	0	0	1	0	1	0	0	1	37
1	41	1	0	2450	1	1	0	0	1	0	0	0	1	1	17
1	37	1	0	3935	1	3	0	0	0	1	1	1	1	1	36
1	46	1	0	1608	0	1	0	0	1	0	0	0	0	1	35
1	68	1	0	8.42	0	2	0	0	1	0	1	1	1	0	35
1	71	0	0	377.2	0	1	0	0	1	0	0	0	1	1	35
1	58	1	0	13.8	1	2	0	1	1	0	1	1	1	1	16
1	47	1	0	12.13	1	2	0	0	1	1	0	0	1	1	3
1	44	1	0	65898	0	2	1	0	1	1	1	1	0	0	4
1	47	1	0	8392	0	3	0	0	1	0	0	1	0	1	34
1	62	1	0	5796	0	2	1	0	0	0	1	1	1	0	11
1	59	1	0	5.66	0	2	0	1	0	0	1	1	0	0	3
1	35	1	0	24817	1	1	0	0	1	0	0	0	1	1	33
1	52	1	0	21.85	0	2	0	0	1	0	1	1	1	1	33
1	60	1	0	1664	0	1	0	0	1	0	0	0	1	0	33
1	35	1	1	742.5	0	3	0	0	1	0	1	1	0	0	20
1	46	1	0	98999	0	2	0	0	1	0	1	0	1	1	33
1	64	1	0	4147	0	3	1	0	1	1	0	0	0	0	4
1	59	1	1	4.36	1	2	0	0	1	0	1	1	1	1	32
1	53	1	0	8921	1	2	0	0	1	0	1	0	0	0	32
1	70	1	0	33.47	0	1	0	0	1	0	0	0	0	0	10
1	70	0	0	51828	0	1	0	0	1	0	0	0	0	0	32
1	52	0	0	3.25	0	1	0	0	1	0	0	0	0	1	32
1	61	0	0	3.08	0	1	1	1	1	0	1	1	0	1	5
1	74	0	0	1.96	1	2	0	1	0	1	0	1	1	1	8
0	63	0	0	5.55	0	2	0	0	1	1	0	0	0	1	13
1	64	1	0	365.5	0	2	0	0	1	0	0	0	0	0	31
0	58	1	0	1.38	0	1	0	0	1	0	0	0	0	1	31
1	45	1	0	17698	0	1	0	0	1	0	0	0	1	0	31
0	44	0	0	2	0	1	0	0	1	0	0	0	0	0	9
1	47	1	0	6	0	2	0	0	1	0	1	1	1	0	30
1	45	1	0	1204	0	1	0	0	1	0	0	0	1	0	29
0	36	1	0	16.21	1	1	1	0	1	0	0	0	1	0	29
1	54	1	0	9262	0	3	0	0	1	0	1	1	1	0	5
0	60	1	0	2273	0	1	0	0	1	0	0	0	0	1	20
1	48	1	0	400	1	2	0	0	1	0	1	1	1	1	12
1	60	0	0	13	0	3	0	0	1	0	1	1	1	0	6
1	57	0	0	22.49	0	2	0	0	0	1	1	1	0	1	8
0	65	0	1	77.72	0	1	1	0	1	0	1	1	0	0	28
0	76	1	0	197.9	0	2	0	0	1	0	1	1	0	1	28
0	51	1	0	66781	0	1	1	0	1	0	0	0	1	0	7
1	49	1	0	16.55	0	1	0	0	1	0	1	1	0	0	27
1	64	1	0	102.78	0	2	0	0	1	0	1	1	0	0	27
1	33	1	0	1342	0	1	0	0	1	0	0	0	0	1	27
1	41	1	0	1017	1	1	0	0	1	1	1	1	1	1	3
1	66	0	0	46	0	1	0	0	1	0	1	1	1	1	25
0	69	0	0	36.2	0	1	0	0	1	0	0	0	0	0	12
1	61	1	0	604	0	2	0	0	1	0	0	0	0	0	6
0	67	1	0	279	0	1	0	0	1	0	1	1	1	1	12
1	66	1	0	880	1	1	0	0	1	0	0	0	1	1	9
1	38	1	0	8.28	0	1	0	0	1	0	0	0	0	1	25
1	47	1	0	28.6	0	1	0	0	1	0	0	0	1	1	25
0	55	1	0	1210	0	3	1	0	1	0	0	0	1	0	2
1	62	1	0	89.8	0	1	0	0	1	0	0	0	0	0	24
1	57	0	1	68.74	0	2	0	0	1	0	1	1	1	0	5
1	64	0	0	34.43	0	2	0	0	1	0	1	1	0	1	6
1	61	0	0	0	0	1	1	0	0	1	0	0	1	1	14
1	66	1	0	34	0	2	0	0	1	0	1	1	1	1	23
0	48	0	0	246	0	2	1	0	0	1	0	0	0	1	4
1	47	1	0	400	0	2	0	0	1	0	1	1	0	0	5
1	46	0	0	6.78	0	0	0	0	1	0	0	0	0	0	23
1	56	0	0	211	0	1	0	0	1	0	0	1	0	1	23
0	64	0	1	1210	1	1	0	0	1	0	0	1	1	1	22
1	37	1	0	22	0	1	0	0	1	0	0	0	0	0	22
1	74	0	0	31104	0	2	0	0	1	0	1	1	0	1	10
1	52	1	0	342.87	0	1	0	0	1	0	1	1	0	1	7
1	43	1	0	21	0	3	0	0	1	1	1	1	0	1	21
1	42	0	0	22	0	1	0	0	1	0	0	0	0	1	21
1	33	1	0	1210	0	2	0	0	1	0	1	0	1	0	21
1	45	1	0	12.46	0	1	0	0	1	0	0	0	0	0	21
1	40	1	0	6878	1	1	1	0	1	0	1	1	1	0	5
1	56	1	0	560.11	0	1	0	0	1	0	1	0	0	0	22
1	39	1	0	121000	1	3	0	0	1	0	0	0	0	0	11
1	59	0	0	38833	0	2	0	0	1	0	1	1	0	0	21
1	42	1	0	249	1	1	0	0	1	0	0	0	1	1	21
1	56	1	0	307.49	0	1	0	0	1	0	0	0	0	0	20
1	75	1	0	400	0	2	0	0	1	0	1	1	0	1	10
0	54	0	1	400	0	1	0	0	1	0	1	1	0	1	20
0	74	1	0	302	1	1	0	0	1	0	1	1	1	1	20
1	64	1	0	22169	1	3	0	0	1	0	1	1	1	0	3
1	37	1	0	437.5	0	2	0	0	1	1	1	0	0	0	19
1	39	1	0	6.34	0	1	0	0	1	0	0	1	0	0	19
0	40	1	0	1200	1	2	1	0	1	0	1	1	1	1	10
1	71	0	0	32	0	2	0	0	1	0	0	1	0	0	19
1	70	0	1	13.53	0	1	0	0	1	0	0	1	1	1	19
1	33	1	0	5.79	0	1	0	0	1	0	1	0	0	1	17
1	56	1	0	1210	0	1	1	0	1	0	0	0	1	1	19
1	36	1	0	967	0	3	0	0	1	0	1	1	0	0	18
0	59	1	0	2890	0	1	0	0	1	0	1	0	1	1	7
0	54	0	0	3.7	0	1	0	0	1	0	0	0	0	0	18
1	59	1	0	22.55	0	2	0	0	1	0	1	1	1	0	1
1	55	1	0	1210	0	1	0	0	1	0	1	0	0	1	17
1	70	1	0	1612	0	2	0	0	1	0	0	1	0	0	17
1	54	1	0	751	0	2	1	0	1	0	0	0	0	1	6
1	45	1	0	4	0	3	0	0	1	0	1	1	0	1	17
1	45	1	0	1.6	0	2	0	0	1	0	0	1	0	1	17
1	51	1	0	4310	0	3	0	0	1	0	1	1	0	1	4
1	58	1	0	1210	0	2	0	0	1	0	0	1	1	0	17
1	65	1	0	48.68	0	1	1	0	1	0	1	1	1	0	16
1	55	1	0	604.8	0	1	0	0	1	0	0	0	0	0	6
1	57	1	0	400	0	2	0	0	1	0	0	0	0	1	16
1	46	1	0	463.4	0	1	0	0	1	0	0	0	0	0	16
1	40	1	0	2470	0	3	0	1	1	0	1	1	1	1	16
0	58	1	0	13.55	0	1	1	0	0	0	1	0	1	1	6
1	60	0	0	36	0	2	0	0	1	0	1	1	1	1	17
1	41	0	0	7.6	0	3	0	1	1	0	1	1	1	1	17
1	54	1	0	245	1	1	1	0	1	0	1	1	1	0	6
1	42	1	0	1210	1	3	1	0	1	0	0	1	0	0	10
1	55	1	0	198.5	0	1	0	0	1	0	1	1	0	0	17
1	43	1	0	67.2	0	1	0	0	1	0	0	1	1	1	15
1	50	1	0	6.55	0	0	0	0	1	0	0	1	1	1	15
1	54	1	0	3180	0	1	0	0	1	0	0	0	0	0	14
1	57	1	0	400	1	1	1	0	1	0	1	1	1	0	3
0	48	1	0	4822	0	1	0	0	1	0	0	0	1	1	14
1	59	1	0	1192	0	1	0	0	1	0	1	1	0	0	14
1	44	1	0	1210	0	3	0	1	1	0	1	1	1	0	6
0	42	1	0	2435	0	3	0	0	1	0	1	1	0	1	14
0	66	0	0	1849	0	2	1	0	1	1	1	1	1	0	1
1	64	1	0	227	0	1	0	0	1	1	0	1	1	1	14
1	70	1	0	2.47	0	1	1	0	1	0	0	1	1	1	14
1	46	1	0	256	1	2	0	0	1	0	1	1	0	0	13
1	64	1	0	2.2	0	1	0	0	1	1	1	1	1	0	13
1	42	1	0	541.7	0	1	1	0	1	0	1	1	0	1	13
1	56	0	0	3.28	0	3	0	0	1	0	1	1	0	1	13
0	42	1	0	2310	0	3	0	0	1	0	1	1	1	1	3
1	61	1	0	1425	0	2	0	0	1	1	1	1	0	0	13
1	41	1	0	42336	0	3	0	0	1	0	1	0	1	0	2
1	40	1	0	1693	0	3	0	0	1	0	0	1	0	0	3
1	53	1	0	2.78	0	2	0	0	1	0	1	1	1	0	13
1	40	1	0	11288	0	2	0	0	1	0	0	0	0	0	13
1	45	1	0	41199	0	2	0	0	1	0	1	0	0	1	13
1	46	1	0	76	0	1	0	1	1	0	1	1	0	1	7
1	34	1	0	16.88	0	1	0	0	1	0	0	1	1	1	12
1	41	1	1	8	0	1	0	0	1	0	0	1	0	0	12
1	73	1	0	64	0	1	1	0	1	0	1	1	1	0	3
1	28	1	0	25352	0	1	1	0	1	0	0	1	1	0	12
0	52	0	0	9583	0	3	1	0	1	0	1	1	1	1	11
1	47	1	0	6172	1	1	0	0	1	0	1	0	1	1	11
1	74	0	0	3185	1	1	0	0	1	0	1	0	0	1	11
1	59	1	0	179.9	1	2	1	0	1	0	0	1	0	0	4
0	59	1	0	142.2	1	1	0	0	1	0	0	1	1	0	11
1	44	1	0	2018	0	3	0	0	1	0	0	1	0	1	11
0	53	1	0	3398	0	2	0	0	1	1	1	1	0	1	11
1	34	0	0	2.35	0	3	0	0	0	1	1	0	1	0	11
1	68	1	0	7145	0	2	0	0	1	0	1	1	1	1	2
1	60	0	0	1404	0	3	0	0	1	0	0	1	1	0	10
1	62	1	0	25.33	0	3	0	0	1	0	1	1	0	1	4
1	51	1	0	165.6	0	1	1	0	1	0	0	1	1	1	10
0	48	1	0	37.42	1	1	0	0	1	0	1	1	1	0	10
0	55	1	0	31.89	0	1	0	0	1	0	0	0	1	0	10
1	47	1	0	732	0	1	0	0	1	0	1	0	1	0	10
1	45	0	0	8649	0	2	0	0	1	1	1	0	0	0	5
1	39	1	0	12452	1	1	0	0	1	0	1	1	1	1	10
1	50	1	0	2.01	0	1	0	0	1	0	0	0	1	1	10
1	53	1	0	14.01	0	1	0	0	1	0	1	0	1	1	9
1	38	1	0	12.21	0	1	1	1	1	0	1	1	1	0	10
1	84	0	0	16.15	0	0	1	0	0	1	0	0	1	0	2
1	43	1	0	674.6	1	1	1	0	1	0	1	1	1	1	9
1	48	1	0	1519	0	1	0	0	0	1	0	0	0	1	9
1	39	0	0	2772	0	2	0	0	1	0	1	1	1	1	9
1	51	1	0	21.91	0	3	0	0	0	1	0	0	0	1	9
1	46	1	0	33080	0	2	0	0	1	0	0	0	0	0	9
1	61	0	0	17492	0	2	0	0	1	0	1	0	0	0	9
1	55	0	0	121000	0	2	0	0	1	0	1	1	1	0	8
1	59	1	0	62.82	1	1	0	0	1	1	0	1	0	0	7
1	42	1	0	60.3	0	1	0	0	1	0	0	1	1	1	7
1	48	1	0	4.65	1	1	0	0	1	0	0	0	1	1	7
1	46	1	0	715.1	0	3	0	0	0	1	1	1	1	0	1
1	57	1	0	2409	1	1	0	0	1	1	0	1	0	0	7
0	69	1	0	2.87	0	1	0	0	1	0	0	1	1	0	7
1	46	1	0	89.5	0	2	0	1	1	0	1	1	1	1	7
1	42	1	0	24.87	0	1	0	0	1	0	0	1	0	0	7
1	56	1	0	1678	0	1	0	0	1	0	1	0	1	1	7
1	70	1	0	5523	1	3	1	0	0	0	0	0	0	0	2
1	51	1	0	289.5	0	2	1	0	1	0	1	1	0	0	7
0	68	0	0	3.13	0	3	0	0	1	1	1	1	1	0	7
1	53	1	0	16.75	1	2	0	0	1	0	0	1	1	0	6
0	67	0	1	9.16	0	1	0	0	1	0	0	0	0	0	5
0	36	1	0	60500	0	3	1	0	0	0	0	0	0	1	6
1	38	1	0	1802	0	1	0	0	1	0	0	0	0	0	6
0	53	1	0	3154	1	1	0	1	1	0	0	1	0	1	6
0	39	0	0	2.96	0	1	0	0	1	0	0	1	0	0	6
1	49	0	1	17.66	0	1	0	0	1	0	1	0	1	1	5
1	55	1	0	7705	0	1	1	0	1	0	1	1	1	1	5
1	52	1	0	1.06	0	1	0	1	0	0	1	1	0	0	5
0	49	1	0	10.15	0	3	0	0	1	1	1	1	0	1	5
1	44	1	0	3337	1	3	0	0	1	0	1	1	0	0	5
1	64	1	0	470.9	0	3	0	1	1	0	1	1	1	1	5
0	45	1	0	6590	1	2	0	0	1	0	1	1	1	0	5
1	71	0	0	4.84	0	2	0	0	1	0	1	1	1	1	4
1	59	1	0	4.93	1	2	0	0	1	0	1	1	1	0	4
1	54	1	0	260.5	0	2	0	0	1	1	1	1	0	0	4
1	61	0	0	54.2	0	1	1	0	1	0	1	1	1	0	4
1	54	1	0	10.18	0	1	0	0	1	0	0	0	0	0	4
1	62	0	0	2.18	0	1	0	0	1	0	0	1	0	0	4
1	44	1	0	1787	0	1	0	0	1	0	0	1	0	0	4
1	62	1	0	31.84	0	3	0	0	1	0	1	0	0	1	4
1	40	1	0	181.36	1	1	0	0	1	0	1	1	1	0	4
1	49	0	0	15.55	0	1	0	0	1	0	0	0	0	1	4
1	48	1	0	8.29	0	1	0	0	1	0	0	0	0	1	4
1	34	1	0	120445	0	2	0	0	1	1	0	1	0	0	4
1	61	0	0	19855	0	1	0	0	1	0	0	0	0	1	4
0	41	0	0	4.26	0	1	0	0	1	0	1	0	0	0	3
0	44	1	0	240.9	0	2	0	1	0	0	1	1	0	1	3
1	67	0	0	17.07	0	3	0	0	1	1	1	1	1	0	3
0	63	1	0	53460	1	3	0	0	0	1	0	0	1	0	3
1	37	1	0	147	0	1	0	0	0	1	1	1	0	0	3
1	16	0	0	10	0	3	0	0	1	0	1	1	1	1	2
1	56	1	0	7.09	0	1	0	0	1	0	1	1	1	0	2
0	53	0	0	313	1	1	0	0	1	0	1	0	1	0	2
1	74	1	0	225.7	1	1	0	0	1	0	0	0	1	0	2
1	64	1	0	19.03	0	2	0	0	1	0	1	1	0	1	1
1	50	1	0	11.41	0	1	0	0	1	0	0	0	0	0	1
